# Supplementary material for: The Neutrophil-to-Lymphocyte Ratio as a Biomarker in Cutaneous Oncology: A Systematic Review of Evidence beyond Malignant Melanoma
Source: Cancers (Basel). 2024 Mar 4;16(5):1044. doi: 10.3390/cancers16051044 (PMC10931327; doi:10.3390/cancers16051044)
Supplement: Supplementary file 1 [file cancers-16-01044-s001.zip]

Archive with 1 entries (1 files):
- cancers-2885457-supplementary.pdf
